# Supplementary material for: Mistreatment in Residency: Intervening With the REWIND Communication Tool
Source: MedEdPORTAL. 2022 Apr 26;18:11245. doi: 10.15766/mep_2374-8265.11245 (PMC9038987; doi:10.15766/mep_2374-8265.11245)
Supplement: Supplementary file 1 — Mistreatment in Residency.pptxWorkshop Presurvey.docxWorkshop Postsurvey.docxFacilitator Guide.docxREWIND Handout.docxCase 2 Handout.docxCase 3 Handout.docxCase 4 Handout.docxCase 5 Handout.docx [file mep_2374-8265.11245-s001.zip]

Archive with 10 entries (10 files):
- C. Workshop Postsurvey.docx
- D. Facilitator Guide.docx
- E. REWIND Handout.docx
- F. Case 2 Handout.docx
- G. Case 3 Handout.docx
- H. Case 4 Handout.docx
- I. Case 5 Handout.docx
- A. Mistreatment in Residency.pptx
- B. Workshop Presurvey.docx
- Educational_Summary_Report_11245.pdf
